# Supplementary material for: Expression of PD-1 and PD-L1 in Extramammary Paget Disease: Implications for Immune-Targeted Therapy
Source: Cancers (Basel). 2019 May 29;11(6):754. doi: 10.3390/cancers11060754 (PMC6627796; doi:10.3390/cancers11060754)
Supplement: Supplementary file 1 [file cancers-11-00754-s001.zip]

Archive with 1 entries (1 files):
- cancers-493137 for conversion.pptx
